# Supplementary material for: Evaluation of the cognitive-motor performance of adults with Duchenne Muscular Dystrophy in a hand-related task
Source: PLoS One. 2020 Jan 31;15(1):e0228128. doi: 10.1371/journal.pone.0228128 (PMC6993979; doi:10.1371/journal.pone.0228128)
Supplement: S1 File — This file includes the values of ITR (raw and normalized) and workload for all participants in this study. Additionally, it contains the offset values for all participants and all trials and the fatigue scores of the participants with DMD. (XLSX) [file pone.0228128.s001.xlsx]

## Sheet: Healthy Participants Day 1
Trial	Number of Fingers	Frequency (Hz)	Window size (seconds)	ITR (bits/sec)	Participant 1	Participant 2	Participant 3	Participant 4	Participant 5	Participant 6	Participant 7	Participant 8	Workload	Participant 1	Participant 2	Participant 3	Participant 4	Participant 5	Participant 6	Participant 7	Participant 8
1_1	1	1	1		1	1	1	0.16261	1	0.793638	1	1		2	1	3	1	2	3	2	2
1_2	1	2	0.5		2	2	2	1.78385	2	1.54111	2	2		3	4	7	1	2	5	12	15
1_3	1	3	0.333333		1.71148	2.31317	2.16437	2.56781	1.47127	0.819181	1.37449	1.9872		3	5	10	10	3	9	13	15
1_4	1	4	0.25		1.12224	2.15271	2.60846	2.74316	1.9644	1.64888	0.903726	2.08969		2	6	11	6	3	6	13	19
2_1	2	1	1		2	1.31298	1.81162	1.80012	2	1.80369	1.80369	1.81162		2	7	2	2	1	3	4	6
2_2	2	2	0.5		2.4534	2.49434	3.30201	3.53639	2.88199	2.0223	3.36907	2.26116		6	6	6	5	3	6	3	13
2_3	2	3	0.333333		1.62702	2.83683	2.85292	2.50489	1.77584	2.31664	1.34563	1.55048		8	8	14	11	4	8	10	14
2_4	2	4	0.25		1.4953	1.34751	2.01873	1.39757	1.86994	1.01171	1.89645	2.05385		6	9	18	15	5	13	11	20
3_1	3	1	1		2.68527	2.64711	2.64711	3	2.2707	2.68527	2.1619	3		4	3	3	2	5	4	4	10
3_2	3	2	0.5		2.6363	3.28755	3.99486	6	1.83912	3.58328	2.47391	2.24285		9	13	6	5	7	8	7	14
3_3	3	3	0.333333		1.11391	1.95335	1.85395	2.23351	1.53496	2.36767	1.44733	1.54196		10	16	12	14	11	5	6	17
3_4	3	4	0.25		1.83447	1.98959	2.26458	1.31943	1.38037	1.38062	2.03997	1.1762		7	16	19	14	8	5	11	19
4_1	4	1	1		2.99807	3.25565	3.05447	4	2.38317	1.04783	1.65974	2.6409		6	6	7	5	4	13	6	11
4_2	4	2	0.5		3.27303	1.92226	0.844288	1.61156	1.17435	1.43434	1.52537	1.38078		13	13	18	14	9	11	12	20
4_3	4	3	0.333333		1.37665	2.00414	0.505281	1.67541	1.14164	0.905522	0.958705	1.01383		16	18	19	17	9	9	13	20
4_4	4	4	0.25		1.38582	1.50453	1.14297	1.18134	0.52665	0.764712	0.702233	1.23018		12	18	20	19	12	9	15	20
5_1	5	1	1		1.90396	3.41754	1.87169	4.21668	1.9666	2.21982	3.04301	3.55786		10	11	6	7	5	9	7	13
5_2	5	2	0.5		1.80957	0.904509	1.56906	3.2497	0.403479	1.31443	1.03284	1.36676		16	18	14	11	10	13	10	19
5_3	5	3	0.333333		1.70654	1.07091	0.609325	1.50363	1.04941	0.692583	1.25283	1.2504		18	20	19	16	10	13	13	20
5_4	5	4	0.25		1.35516	0.461236	0.659892	0.582374	0.628639	0.427101	0.627524	0.821352		16	20	20	20	13	13	16	20
6_1	6	1	1		1.22743	2.1085	1.62491	2.65927	1.80627	1.40542	1.4426	2.27683		15	11	14	11	8	14	10	20
6_2	6	2	0.5		1.62473	1.40934	1.69273	2.12285	0.551432	1.8724	1.16617	1.32174		19	14	16	15	8	12	11	20
6_3	6	3	0.333333		1.209	0.849188	1.32273	1.59086	0.677817	1.1009	1.32602	1.08584		20	20	20	17	10	14	15	20
6_4	6	4	0.25		0.721462	0.507643	0.888849	0.865815	0.42454	0.386328	0.821333	0.885548		20	20	20	20	10	12	19	20
Trial	Number of Fingers	Frequency (Hz)	Window size (seconds)	Normalized ITR	Participant 1	Participant 2	Participant 3	Participant 4	Participant 5	Participant 6	Participant 7	Participant 8	Offset (seconds)	Participant 1	Participant 2	Participant 3	Participant 4	Participant 5	Participant 6	Participant 7	Participant 8
1_1	1	1	1		1	1	1	0.16261	1	0.793638	1	1		0.0416667	0.0416667	0.0416667	0.0416667	0.125	0.0416667	0.0416667	0.0416667
1_2	1	2	0.5		1	1	1	0.891926	1	0.770553	1	1		0.166667	0.0416667	0.0416667	0.0416667	0.208333	0.166667	0.166667	0.166667
1_3	1	3	0.333333		0.570494	0.771058	0.721457	0.855938	0.490425	0.27306	0.458164	0.6624		0.166667	0.166667	0.125	0.166667	0.125	0.208333	0.208333	0.166667
1_4	1	4	0.25		0.28056	0.538177	0.652114	0.68579	0.491101	0.41222	0.225932	0.522423		0.166667	0.166667	0.166667	0.166667	0.208333	0.208333	0.0416667	0.166667
2_1	2	1	1		1	0.656489	0.905812	0.900062	1	0.901845	0.901845	0.905812		0.0416667	0.0416667	0.0416667	0.0416667	0.0416667	0.0416667	0.0416667	0.0416667
2_2	2	2	0.5		0.613349	0.623585	0.825503	0.884099	0.720498	0.505576	0.842266	0.565289		0.166667	0.0416667	0.0416667	0.208333	0.0416667	0.25	0.0833333	0.125
2_3	2	3	0.333333		0.27117	0.472805	0.475487	0.417481	0.295974	0.386106	0.224272	0.258414		0.208333	0.166667	0.208333	0.291667	0.208333	0.208333	0.208333	0.208333
2_4	2	4	0.25		0.186912	0.168439	0.252341	0.174697	0.233743	0.126464	0.237056	0.256732		0.208333	0.208333	0.25	0.25	0.208333	0.25	0.25	0.208333
3_1	3	1	1		0.895091	0.88237	0.88237	1	0.7569	0.895091	0.720633	1		0.0416667	0.25	0.0416667	0.0416667	0.0416667	0.291667	0.0416667	0.0416667
3_2	3	2	0.5		0.439384	0.547925	0.66581	1	0.30652	0.597213	0.412318	0.373809		0.208333	0.208333	0.25	0.208333	0.125	0.25	0.208333	0.25
3_3	3	3	0.333333		0.123768	0.217039	0.205994	0.248168	0.170551	0.263074	0.160815	0.171329		0.291667	0.166667	0.291667	0.291667	0.25	0.25	0.208333	0.208333
3_4	3	4	0.25		0.152872	0.165799	0.188715	0.109953	0.115031	0.115052	0.169997	0.0980167		0.25	0.208333	0.291667	0.333333	0.208333	0.25	0.208333	0.333333
4_1	4	1	1		0.749517	0.813912	0.763619	1	0.595793	0.261957	0.414935	0.660225		0.0416667	0.291667	0.0416667	0.0416667	0.0416667	0.583333	0.0416667	0.0416667
4_2	4	2	0.5		0.409128	0.240283	0.105536	0.201444	0.146793	0.179292	0.190671	0.172597		0.291667	0.125	0.25	0.416667	0.208333	0.25	0.291667	0.25
4_3	4	3	0.333333		0.114721	0.167011	0.0421067	0.139617	0.0951363	0.0754602	0.079892	0.0844854		0.291667	0.333333	0.333333	0.458333	0.291667	0.333333	0.333333	0.333333
4_4	4	4	0.25		0.086614	0.0940334	0.0714357	0.0738335	0.0329156	0.0477945	0.0438896	0.0768862		0.375	0.208333	0.375	0.333333	0.208333	0.458333	0.333333	0.333333
5_1	5	1	1		0.380792	0.683509	0.374339	0.843336	0.393321	0.443964	0.608601	0.711572		0.0833333	0.0833333	0.25	0.0416667	0.0416667	0.0416667	0.0416667	0.0416667
5_2	5	2	0.5		0.180957	0.0904509	0.156906	0.32497	0.0403479	0.131443	0.103284	0.136676		0.333333	0.291667	0.541667	0.416667	0.125	0.291667	0.333333	0.25
5_3	5	3	0.333333		0.113769	0.0713938	0.0406217	0.100242	0.069961	0.0461722	0.0835217	0.0833598		0.375	0.333333	0.5	0.458333	0.416667	0.416667	0.291667	0.375
5_4	5	4	0.25		0.0677582	0.0230618	0.0329946	0.0291187	0.031432	0.0213551	0.0313762	0.0410676		0.375	0.375	0.416667	0.333333	0.375	0.416667	0.458333	0.333333
6_1	6	1	1		0.204571	0.351417	0.270818	0.443212	0.301045	0.234237	0.240433	0.379472		0.5	0.416667	0.416667	0.458333	0.0416667	0.291667	0.0416667	0.416667
6_2	6	2	0.5		0.135394	0.117445	0.141061	0.176904	0.0459527	0.156033	0.0971806	0.110145		0.416667	0.291667	0.458333	0.375	0.25	0.416667	0.333333	0.291667
6_3	6	3	0.333333		0.0671666	0.0471771	0.0734852	0.0883814	0.0376565	0.061161	0.0736676	0.0603246		0.291667	0.416667	0.416667	0.416667	0.208333	0.416667	0.375	0.458333
6_4	6	4	0.25		0.0300609	0.0211518	0.0370354	0.0360756	0.0176892	0.016097	0.0342222	0.0368978		0.375	0.375	0.416667	0.5	0.5	0.375	0.166667	0.333333

## Sheet: Healthy Participants Day 2
Trial	Number of Fingers	Frequency (Hz)	Window size (seconds)	ITR (bits/sec)	Participant 1	Participant 2	Participant 3	Participant 4	Participant 5	Participant 6	Participant 7	Participant 8	Workload	Participant 1	Participant 2	Participant 3	Participant 4	Participant 5	Participant 6	Participant 7	Participant 8
1_1	1	1	1		1	1	1	1	1	1	1	1		1	1	1	1	1	1	1	1
1_2	1	2	0.5		2	2	2	2	2	1.52294	2	1.54111		4	2	4	1	1	4	1	5
1_3	1	3	0.333333		2.48923	2.13322	2.48923	1.70521	1.9872	2.48923	3	1.63561		4	3	5	2	2	3	2	12
1_4	1	4	0.25		2.37422	2.35387	2.48641	2.08969	1.61015	1.37289	2.3354	0.116198		8	6	12	4	2	2	4	15
2_1	2	1	1		2	1.80369	1.80369	1.80369	2	2	2	1.80369		3	3	1	1	3	3	2	2
2_2	2	2	0.5		3.76131	3.15085	3.76513	3.76513	2.51791	2.10378	3.00594	2.24731		7	8	4	5	9	5	7	8
2_3	2	3	0.333333		2.03675	1.71474	3.22752	2.38509	1.56454	1.17853	2.37205	2.73282		10	19	6	9	10	4	12	11
2_4	2	4	0.25		1.5118	1.59817	3.07562	2.10862	1.36195	0.641248	3.02729	2.16788		9	20	10	10	13	5	14	12
3_1	3	1	1		2.64711	2.78785	2.41144	3	2.59536	2.78785	2.80751	2.58464		5	2	2	1	1	2	2	2
3_2	3	2	0.5		3.75268	4.20021	5.5338	4.83181	2.29654	3.24192	5.07649	3.59072		12	9	4	5	4	3	8	14
3_3	3	3	0.333333		1.73415	2.24628	3.9404	2.06531	1.65569	1.42939	3.73666	2.36361		14	13	14	13	4	5	17	16
3_4	3	4	0.25		2.72043	1.63635	2.63523	1.82948	1.30312	1.15272	3.7348	2.22627		18	19	14	16	8	5	19	20
4_1	4	1	1		3.51415	2.96344	3.63257	4	2.71735	3.09719	3.62476	3.22525		5	5	3	2	9	9	2	10
4_2	4	2	0.5		3.08692	2.86641	3.6997	3.89398	1.22402	1.50956	4.81131	3.0248		14	15	7	8	12	12	12	15
4_3	4	3	0.333333		2.03727	2.40065	2.68164	1.53968	0.876909	1.33615	3.48356	1.35507		15	20	16	16	13	11	18	17
4_4	4	4	0.25		0.690208	1.08631	2.01879	1.20257	1.10723	0.537781	2.21193	1.19089		18	20	19	20	13	10	20	19
5_1	5	1	1		4.10109	4.22279	2.78264	4.25106	2.37741	2.48305	4.44737	3.79337		11	4	5	4	5	7	6	14
5_2	5	2	0.5		1.60249	1.99447	1.87712	2.71553	0.955549	1.33719	2.9168	0.867191		16	13	15	11	6	9	20	19
5_3	5	3	0.333333		1.60262	1.25492	1.36099	1.80019	0.837261	0.923567	2.19424	1.0287		19	20	18	16	7	10	20	20
5_4	5	4	0.25		0.929836	0.772866	0.727841	1.11699	0.367135	0.477805	1.33203	0.843203		20	20	19	20	14	11	20	20
6_1	6	1	1		2.28827	2.11806	2.31927	3.53296	1.81084	0.288791	3.22112	2.58645		18	6	8	6	12	15	14	13
6_2	6	2	0.5		2.18904	2.31418	3.81232	3.68381	1.07705	1.31561	2.04465	1.88504		14	12	12	12	13	13	17	16
6_3	6	3	0.333333		1.93884	1.06683	1.21773	2.04879	0.606084	1.03419	1.30219	0.71282		18	20	18	17	15	11	20	18
6_4	6	4	0.25		0.512799	0.714277	1.24893	1.36519	0.640336	0.444723	0.513284	0.365503		20	20	20	20	18	15	20	20
Trial	Number of Fingers	Frequency (Hz)	Window size (seconds)	Normalized ITR	Participant 1	Participant 2	Participant 3	Participant 4	Participant 5	Participant 6	Participant 7	Participant 8
1_1	1	1	1		1	1	1	1	1	1	1	1
1_2	1	2	0.5		1	1	1	1	1	0.761472	1	0.770553
1_3	1	3	0.333333		0.829745	0.711075	0.829745	0.568404	0.6624	0.829745	1	0.545204
1_4	1	4	0.25		0.593555	0.588467	0.621601	0.522423	0.402537	0.343222	0.58385	0.0290494
2_1	2	1	1		1	0.901845	0.901845	0.901845	1	1	1	0.901845
2_2	2	2	0.5		0.940328	0.787713	0.941283	0.941283	0.629478	0.525945	0.751485	0.561826
2_3	2	3	0.333333		0.339458	0.28579	0.53792	0.397516	0.260757	0.196421	0.395342	0.45547
2_4	2	4	0.25		0.188975	0.199771	0.384452	0.263578	0.170244	0.080156	0.378411	0.270985
3_1	3	1	1		0.88237	0.929285	0.803815	1	0.865121	0.929285	0.935836	0.861546
3_2	3	2	0.5		0.625446	0.700035	0.9223	0.805302	0.382757	0.54032	0.846082	0.598453
3_3	3	3	0.333333		0.192683	0.249587	0.437822	0.229479	0.183965	0.158821	0.415185	0.262623
3_4	3	4	0.25		0.226703	0.136363	0.219602	0.152457	0.108593	0.09606	0.311233	0.185522
4_1	4	1	1		0.878538	0.74086	0.908142	1	0.679338	0.774297	0.906189	0.806313
4_2	4	2	0.5		0.385865	0.358302	0.462462	0.486747	0.153003	0.188694	0.601413	0.378099
4_3	4	3	0.333333		0.169773	0.200054	0.22347	0.128307	0.0730758	0.111346	0.290296	0.112923
4_4	4	4	0.25		0.043138	0.0678945	0.126174	0.0751606	0.0692016	0.0336113	0.138246	0.0744308
5_1	5	1	1		0.820219	0.844558	0.556529	0.850211	0.475482	0.49661	0.889474	0.758675
5_2	5	2	0.5		0.160249	0.199447	0.187712	0.271553	0.0955549	0.133719	0.29168	0.0867191
5_3	5	3	0.333333		0.106841	0.0836612	0.0907327	0.120013	0.0558174	0.0615711	0.146282	0.0685799
5_4	5	4	0.25		0.0464918	0.0386433	0.0363921	0.0558494	0.0183568	0.0238902	0.0666016	0.0421601
6_1	6	1	1		0.381378	0.353009	0.386545	0.588827	0.301807	0.0481318	0.536853	0.431075
6_2	6	2	0.5		0.18242	0.192848	0.317694	0.306984	0.0897545	0.109634	0.170388	0.157087
6_3	6	3	0.333333		0.107713	0.0592684	0.0676518	0.113822	0.0336713	0.0574549	0.0723439	0.0396011
6_4	6	4	0.25		0.0213666	0.0297615	0.0520389	0.0568827	0.0266807	0.0185301	0.0213868	0.0152293

## Sheet: Healthy Participants Day 3
Trial	Number of Fingers	Frequency (Hz)	Window size (seconds)	ITR (bits/sec)	Participant 1	Participant 2	Participant 3	Participant 4	Participant 5	Participant 6	Participant 7	Participant 8	Workload	Participant 1	Participant 2	Participant 3	Participant 4	Participant 5	Participant 6	Participant 7	Participant 8
1_1	1	1	1		1	1	1	1	1	1	0.820946	1		1	1	1	1	3	2	1	1
1_2	1	2	0.5		2	1.75279	2	2	1.12899	1.64045	1.54111	1.75279		2	2	2	1	4	3	1	6
1_3	1	3	0.333333		1.47127	2.56781	2.31317	2.74665	0.626866	1.19098	2.55427	2.16437		6	6	5	2	9	5	3	12
1_4	1	4	0.25		1.61015	1.75929	2.27006	2.48641	0.992124	1.03797	1.23737	1.96408		12	6	8	3	10	5	13	14
2_1	2	1	1		2	2	2	1.81162	2	2	2	2		1	1	1	1	1	2	1	5
2_2	2	2	0.5		2.98931	3.14049	3.76715	4	2.67717	3.37918	3.3651	3.02607		6	3	3	1	3	3	9	11
2_3	2	3	0.333333		1.2991	3.07601	3.70244	3.36143	1.95787	1.60033	3.94817	2.70765		9	13	9	7	6	4	16	15
2_4	2	4	0.25		2.20474	1.90916	2.13951	4.28252	1.0366	1.22261	2.59718	2.68675		13	18	14	9	7	5	19	18
3_1	3	1	1		2.79678	3	3	2.78785	2.26991	3	2.79678	2.66449		2	1	1	1	5	3	2	6
3_2	3	2	0.5		4.4436	4.5225	5.20539	4.78403	3.01722	3.66298	3.94379	3.09425		4	10	5	4	9	4	12	10
3_3	3	3	0.333333		1.95119	1.64614	3.98134	2.50023	0.662668	2.171	5.44393	2.4554		6	18	14	14	11	5	17	14
3_4	3	4	0.25		1.1506	2.45359	2.48824	2.23899	1.04886	1.44327	3.17458	1.48918		8	17	17	11	11	6	19	15
4_1	4	1	1		3.69321	3.64189	3.62308	4	2.16067	1.7228	3.80012	3.80012		7	1	1	2	6	6	6	8
4_2	4	2	0.5		3.00253	5.64726	5.36726	6.5693	2.17881	2.20385	5.56238	2.04337		11	5	7	4	10	8	14	15
4_3	4	3	0.333333		2.94447	1.26096	1.7233	1.6696	1.10732	1.22821	2.72182	1.18539		13	16	17	15	10	10	18	18
4_4	4	4	0.25		1.13884	1.3424	1.836	1.49928	0.82772	1.01334	2.54121	0.947339		15	20	18	18	10	11	18	20
5_1	5	1	1		3.6712	3.58689	3.90772	4.81162	2.40743	2.7048	4.60047	3.72512		4	5	3	3	7	8	4	10
5_2	5	2	0.5		3.21811	3.68848	3.85628	3.94439	0.988819	1.77355	4.91835	1.89838		5	7	10	6	13	12	16	20
5_3	5	3	0.333333		2.54496	1.55144	1.982	2.56303	1.12828	1.4975	2.43324	1.06268		8	18	17	16	14	12	19	20
5_4	5	4	0.25		1.00474	1.1011	1.34567	1.31203	1.17335	1.09637	2.14302	0.91961		11	20	19	18	16	9	20	20
6_1	6	1	1		1.58845	2.84199	2.47206	4.21114	1.30466	1.8209	2.44881	2.26605		12	6	10	4	11	9	14	16
6_2	6	2	0.5		1.74971	2.12524	2.71623	3.09908	1.31187	1.95732	2.52463	1.9332		13	10	12	12	14	10	19	20
6_3	6	3	0.333333		0.921256	0.998456	1.77173	1.6875	0.767292	0.779433	1.14896	1.13275		18	20	16	18	16	13	20	20
6_4	6	4	0.25		0.950706	0.602185	1.01763	1.09954	0.664587	0.516556	0.702476	0.884701		20	20	19	20	16	9	20	20
Trial	Number of Fingers	Frequency (Hz)	Window size (seconds)	Normalized ITR	Participant 1	Participant 2	Participant 3	Participant 4	Participant 5	Participant 6	Participant 7	Participant 8
1_1	1	1	1		1	1	1	1	1	1	0.820946	1
1_2	1	2	0.5		1	0.876393	1	1	0.564496	0.820226	0.770553	0.876393
1_3	1	3	0.333333		0.490425	0.855938	0.771058	0.915551	0.208955	0.396994	0.851422	0.721457
1_4	1	4	0.25		0.402537	0.439823	0.567516	0.621601	0.248031	0.259494	0.309343	0.491021
2_1	2	1	1		1	1	1	0.905812	1	1	1	1
2_2	2	2	0.5		0.747329	0.785122	0.941787	1	0.669293	0.844794	0.841276	0.756518
2_3	2	3	0.333333		0.216517	0.512668	0.617074	0.560238	0.326312	0.266722	0.658028	0.451275
2_4	2	4	0.25		0.275593	0.238645	0.267438	0.535315	0.129574	0.152826	0.324648	0.335844
3_1	3	1	1		0.932261	1	1	0.929285	0.756636	1	0.932261	0.888165
3_2	3	2	0.5		0.7406	0.753751	0.867564	0.797339	0.50287	0.610496	0.657299	0.515709
3_3	3	3	0.333333		0.216799	0.182904	0.442371	0.277803	0.0736298	0.241222	0.604882	0.272822
3_4	3	4	0.25		0.0958837	0.204466	0.207354	0.186583	0.0874049	0.120272	0.264548	0.124098
4_1	4	1	1		0.923302	0.910473	0.90577	1	0.540167	0.4307	0.950031	0.950031
4_2	4	2	0.5		0.375316	0.705907	0.670907	0.821163	0.272351	0.275481	0.695297	0.255421
4_3	4	3	0.333333		0.245372	0.10508	0.143609	0.139134	0.0922765	0.102351	0.226818	0.0987822
4_4	4	4	0.25		0.0711776	0.0839	0.11475	0.0937051	0.0517325	0.063334	0.158826	0.0592087
5_1	5	1	1		0.73424	0.717378	0.781543	0.962325	0.481487	0.540961	0.920094	0.745023
5_2	5	2	0.5		0.321811	0.368848	0.385628	0.394439	0.0988819	0.177355	0.491835	0.189838
5_3	5	3	0.333333		0.169664	0.103429	0.132133	0.170869	0.0752186	0.0998334	0.162216	0.0708456
5_4	5	4	0.25		0.0502371	0.0550551	0.0672833	0.0656017	0.0586675	0.0548187	0.107151	0.0459805
6_1	6	1	1		0.264742	0.473665	0.41201	0.701856	0.217444	0.303484	0.408135	0.377676
6_2	6	2	0.5		0.145809	0.177103	0.226353	0.258256	0.109323	0.16311	0.210386	0.1611
6_3	6	3	0.333333		0.0511809	0.0554698	0.0984295	0.0937503	0.0426273	0.0433018	0.0638311	0.0629303
6_4	6	4	0.25		0.0396128	0.025091	0.0424013	0.0458141	0.0276911	0.0215232	0.0292698	0.0368625

## Sheet: Healthy Participants Day 4
Trial	Number of Fingers	Frequency (Hz)	Window size (seconds)	ITR (bits/sec)	Participant 1	Participant 2	Participant 3	Participant 4	Participant 5	Participant 6	Participant 7	Participant 8	Workload	Participant 1	Participant 2	Participant 3	Participant 4	Participant 5	Participant 6	Participant 7	Participant 8
1_1	1	1	1		1	1	1	1	1	1	1	1		1	1	1	1	1	4	1	1
1_2	1	2	0.5		1.75279	1.75279	2	2	1.1008	2	2	1.78385		3	1	2	1	3	5	1	8
1_3	1	3	0.333333		1.49422	2.74665	2.16437	2.13322	1.53699	2.3065	2.1512	1.08515		6	3	4	2	7	7	3	9
1_4	1	4	0.25		1.30681	1.8667	2.31527	1.84767	1.63408	1.25229	2.07009	2.10265		8	20	7	2	10	7	8	11
2_1	2	1	1		2	2	1.81162	2	2	1.80751	2	2		1	1	1	1	1	5	1	4
2_2	2	2	0.5		2.91606	2.23378	3.53656	3.52644	3.76715	2.3618	3.23037	3.60379		5	6	4	2	4	5	2	9
2_3	2	3	0.333333		2.18191	1.68337	3.34918	3.3352	2.07656	1.25488	2.74892	2.36521		7	12	12	6	7	7	17	11
2_4	2	4	0.25		1.59161	1.37739	2.373	1.86027	0.866041	1.47271	1.9549	2.48845		9	19	16	9	11	7	8	14
3_1	3	1	1		1.9344	2.64711	2.24938	3	2.44389	2.61913	2.58464	2.80751		4	2	2	1	2	6	1	5
3_2	3	2	0.5		4.77576	3.87589	5.29462	5.29934	3.4468	3.84854	5.20539	3.83191		5	13	4	1	7	9	3	10
3_3	3	3	0.333333		2.49634	2.26179	5.09593	3.26072	1.63625	1.39785	4.02594	1.5663		9	15	8	10	9	7	12	13
3_4	3	4	0.25		0.849041	2.24691	2.78222	2.77201	1.47645	1.70302	2.40065	1.14091		8	19	16	10	12	8	15	15
4_1	4	1	1		3.62107	2.91513	3.82095	3.80012	3.03088	3.80012	2.89773	3.80012		4	3	1	2	5	4	2	5
4_2	4	2	0.5		5.21957	5.29866	5.86705	7.13882	3.15049	3.4441	4.46799	2.32649		6	7	4	9	8	6	7	11
4_3	4	3	0.333333		2.24841	2.86967	3.77334	1.62641	1.40037	2.07043	1.83619	1.31648		9	19	15	16	11	10	16	16
4_4	4	4	0.25		1.07626	2.38834	2.67613	1.23838	1.54923	2.27809	1.46336	0.904035		10	20	19	20	12	6	18	19
5_1	5	1	1		4.61977	4.4121	4.11839	4.79678	3.99068	3.35353	4.44161	4.142		5	3	3	2	3	6	9	13
5_2	5	2	0.5		3.33611	2.53064	2.77221	5.88595	2.08405	2.01181	8.28255	2.31002		8	10	11	6	10	11	12	16
5_3	5	3	0.333333		2.07826	1.67885	2.20087	2.85831	1.7067	1.91018	2.84836	1.14653		7	19	18	12	11	14	20	19
5_4	5	4	0.25		0.386467	1.181	1.70748	1.851	1.1304	0.321606	0.916058	1.1944		12	20	20	19	14	16	20	20
6_1	6	1	1		2.30203	3.30247	2.18326	3.8922	2.21228	2.40952	3.13045	2.2341		7	6	5	3	8	9	12	15
6_2	6	2	0.5		2.1758	3.57868	2.59992	3.09537	1.59005	2.50333	2.95343	1.54377		9	14	11	8	10	12	20	18
6_3	6	3	0.333333		1.46202	0.827934	2.43304	0.962103	1.37167	1.26649	1.09545	1.3456		14	20	17	14	12	11	20	20
6_4	6	4	0.25		0.658222	0.972995	1.64755	1.16243	1.18353	0.992812	0.838255	0.864879		16	20	20	19	17	13	20	20
Trial	Number of Fingers	Frequency (Hz)	Window size (seconds)	Normalized ITR	Participant 1	Participant 2	Participant 3	Participant 4	Participant 5	Participant 6	Participant 7	Participant 8
1_1	1	1	1		1	1	1	1	1	1	1	1
1_2	1	2	0.5		0.876393	0.876393	1	1	0.550402	1	1	0.891926
1_3	1	3	0.333333		0.498075	0.915551	0.721457	0.711075	0.512332	0.768834	0.717068	0.361716
1_4	1	4	0.25		0.326703	0.466675	0.578816	0.461917	0.40852	0.313072	0.517524	0.525663
2_1	2	1	1		1	1	0.905812	1	1	0.903755	1	1
2_2	2	2	0.5		0.729014	0.558446	0.884139	0.881611	0.941787	0.590449	0.807593	0.900948
2_3	2	3	0.333333		0.363651	0.280561	0.558197	0.555866	0.346093	0.209147	0.458153	0.394201
2_4	2	4	0.25		0.198951	0.172173	0.296625	0.232533	0.108255	0.184089	0.244363	0.311057
3_1	3	1	1		0.6448	0.88237	0.749794	1	0.814631	0.873044	0.861546	0.935836
3_2	3	2	0.5		0.79596	0.645982	0.882436	0.883223	0.574466	0.641424	0.867564	0.638652
3_3	3	3	0.333333		0.277371	0.25131	0.566214	0.362302	0.181806	0.155317	0.447327	0.174034
3_4	3	4	0.25		0.0707534	0.187243	0.231851	0.231001	0.123037	0.141918	0.200054	0.0950758
4_1	4	1	1		0.905268	0.728783	0.955236	0.950031	0.75772	0.950031	0.724433	0.950031
4_2	4	2	0.5		0.652447	0.662333	0.733381	0.892353	0.393811	0.430512	0.558498	0.290812
4_3	4	3	0.333333		0.187367	0.239139	0.314445	0.135535	0.116697	0.172536	0.153016	0.109707
4_4	4	4	0.25		0.0672663	0.149271	0.167258	0.077399	0.0968271	0.142381	0.0914602	0.0565022
5_1	5	1	1		0.923954	0.882419	0.823679	0.959357	0.798136	0.670705	0.888322	0.828401
5_2	5	2	0.5		0.333611	0.253064	0.277221	0.588595	0.208405	0.201181	0.828255	0.231002
5_3	5	3	0.333333		0.138551	0.111923	0.146724	0.190554	0.11378	0.127345	0.189891	0.0764351
5_4	5	4	0.25		0.0193234	0.0590502	0.0853738	0.09255	0.0565199	0.0160803	0.0458029	0.0597202
6_1	6	1	1		0.383672	0.550412	0.363877	0.6487	0.368713	0.401587	0.521741	0.372349
6_2	6	2	0.5		0.181317	0.298223	0.21666	0.257947	0.132504	0.208611	0.246119	0.128647
6_3	6	3	0.333333		0.0812231	0.0459963	0.135169	0.0534502	0.0762036	0.0703603	0.0608582	0.0747556
6_4	6	4	0.25		0.0274259	0.0405415	0.0686479	0.0484347	0.0493137	0.0413672	0.0349273	0.0360366

## Sheet: Healthy Participants Day 5
Trial	Number of Fingers	Frequency (Hz)	Window size (seconds)	ITR (bits/sec)	Participant 1	Participant 2	Participant 3	Participant 4	Participant 5	Participant 6	Participant 7	Participant 8	Workload	Participant 1	Participant 2	Participant 3	Participant 4	Participant 5	Participant 6	Participant 7	Participant 8
1_1	1	1	1		1	1	0.820946	1	1	0.623081	0.793638	1		1	1	1	1	1	2	1	1
1_2	1	2	0.5		1.54111	1.78385	1.75279	2	1.78385	1.37239	2	1.30387		3	4	1	1	2	6	1	5
1_3	1	3	0.333333		2.16437	2.13322	3	2.74665	1.70305	2.3065	3	1.22568		4	13	2	2	6	7	2	10
1_4	1	4	0.25		1.64486	1.48953	1.80925	3.07071	1.83945	1.9881	2.60846	1.70219		5	14	10	5	8	8	10	12
2_1	2	1	1		2	2	2	2	2	2	1.81162	2		1	1	1	1	3	3	2	1
2_2	2	2	0.5		3.3651	2.73705	3.60379	3.60379	2.26504	3.22311	3.14242	3.07327		2	10	2	2	3	7	6	6
2_3	2	3	0.333333		1.82187	2.19435	3.07912	3.03698	2.01551	1.02701	3.46327	2.59266		5	14	10	5	6	7	9	10
2_4	2	4	0.25		1.52408	2.41475	3.34289	2.01475	2.81647	1.42367	2.74133	1.13563		4	18	14	13	7	10	13	12
3_1	3	1	1		2.62961	2.68527	3	2.79678	2.2339	3	2.66449	2.60429		4	2	1	1	4	3	3	4
3_2	3	2	0.5		4.83265	4.41098	5.77142	4.40605	4.75868	4.47287	4.35079	3.63856		7	7	5	3	5	6	11	7
3_3	3	3	0.333333		3.5578	1.74948	5.83855	4.3681	1.47738	1.33014	4.98158	2.09433		8	14	14	6	7	6	12	13
3_4	3	4	0.25		1.24529	1.63281	1.98951	1.58401	0.98481	0.810372	3.90598	1.02402		11	18	19	13	12	7	17	18
4_1	4	1	1		3.80012	2.21952	3.82095	4	2.64046	3.80012	3.80012	3.82095		5	5	2	1	4	4	1	7
4_2	4	2	0.5		4.85745	5.13398	6.01705	7.11674	3.07952	4.33627	6.63905	3.44639		8	6	4	2	6	7	2	11
4_3	4	3	0.333333		1.06047	2.46282	2.64549	2.74588	1.35046	1.32799	3.33679	1.31648		8	16	15	9	8	9	10	14
4_4	4	4	0.25		1.12031	1.27272	1.71617	2.04517	0.732469	1.26453	1.70234	0.746049		8	19	17	19	10	10	20	18
5_1	5	1	1		4.60047	4.11985	4.64238	5	3.71676	4.43139	4.59691	3.8574		11	1	3	2	6	5	3	7
5_2	5	2	0.5		4.20221	3.99188	6.0549	5.42052	1.67529	4.71137	6.33337	2.34679		13	10	6	5	8	8	14	11
5_3	5	3	0.333333		1.2505	2.20493	2.46266	2.17239	0.765854	2.70986	3.86843	1.03084		13	20	18	17	10	10	19	14
5_4	5	4	0.25		0.549379	1.10935	0.728894	0.825765	0.449757	1.31207	1.92889	1.03053		16	20	20	20	11	12	20	18
6_1	6	1	1		3.27036	2.80139	3.53561	4.89265	1.71711	3.35949	3.4439	2.36138		10	7	9	3	8	9	11	15
6_2	6	2	0.5		3.17546	2.78667	3.31946	4.8391	1.14208	3.31994	4.24644	1.7126		13	11	11	10	11	11	16	20
6_3	6	3	0.333333		1.87895	1.70714	1.3807	1.36238	0.733169	1.33236	1.50603	0.854336		13	17	19	15	10	12	20	20
6_4	6	4	0.25		0.635757	0.754187	0.858322	0.558026	0.393286	1.65768	0.863267	0.508177		17	20	20	20	12	13	20	20
Trial	Number of Fingers	Frequency (Hz)	Window size (seconds)	Normalized ITR	Participant 1	Participant 2	Participant 3	Participant 4	Participant 5	Participant 6	Participant 7	Participant 8
1_1	1	1	1		1	1	0.820946	1	1	0.623081	0.793638	1
1_2	1	2	0.5		0.770553	0.891926	0.876393	1	0.891926	0.686195	1	0.651934
1_3	1	3	0.333333		0.721457	0.711075	1	0.915551	0.567684	0.768834	1	0.40856
1_4	1	4	0.25		0.411214	0.372382	0.452313	0.767677	0.459863	0.497026	0.652114	0.425548
2_1	2	1	1		1	1	1	1	1	1	0.905812	1
2_2	2	2	0.5		0.841276	0.684262	0.900948	0.900948	0.566261	0.805777	0.785605	0.768318
2_3	2	3	0.333333		0.303646	0.365725	0.513187	0.506164	0.335918	0.171168	0.577212	0.432109
2_4	2	4	0.25		0.19051	0.301843	0.417862	0.251843	0.352058	0.177958	0.342666	0.141954
3_1	3	1	1		0.876537	0.895091	1	0.932261	0.744634	1	0.888165	0.868097
3_2	3	2	0.5		0.805442	0.735164	0.961904	0.734341	0.793113	0.745478	0.725131	0.606426
3_3	3	3	0.333333		0.395311	0.194387	0.648727	0.485345	0.164154	0.147793	0.553509	0.232704
3_4	3	4	0.25		0.103774	0.136068	0.165792	0.132001	0.0820675	0.067531	0.325499	0.0853349
4_1	4	1	1		0.950031	0.55488	0.955236	1	0.660116	0.950031	0.950031	0.955236
4_2	4	2	0.5		0.607182	0.641748	0.752132	0.889593	0.384939	0.542033	0.829881	0.430799
4_3	4	3	0.333333		0.0883725	0.205235	0.220457	0.228823	0.112538	0.110666	0.278066	0.109707
4_4	4	4	0.25		0.0700192	0.079545	0.107261	0.127823	0.0457793	0.0790334	0.106396	0.0466281
5_1	5	1	1		0.920094	0.823971	0.928476	1	0.743352	0.886279	0.919381	0.771481
5_2	5	2	0.5		0.420221	0.399188	0.60549	0.542052	0.167529	0.471137	0.633337	0.234679
5_3	5	3	0.333333		0.0833666	0.146995	0.164177	0.144826	0.0510569	0.180657	0.257895	0.068723
5_4	5	4	0.25		0.0274689	0.0554677	0.0364447	0.0412882	0.0224879	0.0656035	0.0964446	0.0515265
6_1	6	1	1		0.54506	0.466898	0.589268	0.815441	0.286185	0.559916	0.573984	0.393563
6_2	6	2	0.5		0.264622	0.232223	0.276622	0.403258	0.0951735	0.276662	0.35387	0.142716
6_3	6	3	0.333333		0.104386	0.0948409	0.0767057	0.0756877	0.0407316	0.0740198	0.0836682	0.0474631
6_4	6	4	0.25		0.0264899	0.0314244	0.0357634	0.0232511	0.0163869	0.06907	0.0359695	0.021174

## Sheet: Healthy Participants Day 6
Trial	Number of Fingers	Frequency (Hz)	Window size (seconds)	ITR (bits/sec)	Participant 1	Participant 2	Participant 3	Participant 4	Participant 5	Participant 6	Participant 7	Participant 8	Workload	Participant 1	Participant 2	Participant 3	Participant 4	Participant 5	Participant 6	Participant 7	Participant 8
1_1	1	1	1		1	1	1	1	1	0.623081	1	1		1	1	1	1	1	3	1	1
1_2	1	2	0.5		2	2	1.64045	2	1.40208	1.75279	1.75279	1.43316		3	1	2	1	3	2	1	3
1_3	1	3	0.333333		2.74665	2.74665	2.13322	2.16437	1.53699	1.15738	3	1.94378		3	8	3	1	6	3	2	11
1_4	1	4	0.25		1.98982	1.77569	2.44559	2.12334	1.6633	1.09568	2.91641	2.10265		5	20	5	5	9	4	10	13
2_1	2	1	1		2	1.81162	2	2	2	2	2	2		5	2	1	1	2	5	1	1
2_2	2	2	0.5		2.90615	2.8611	3.52644	3.76513	2.84971	3.23037	4	3.60379		5	6	2	2	6	6	6	5
2_3	2	3	0.333333		2.60578	2.44133	3.2627	2.30548	0.870134	2.29971	4.1262	1.99741		8	17	10	9	9	7	16	10
2_4	2	4	0.25		2.01525	1.46662	2.72027	2.20868	1.48472	1.54557	2.57353	2.58381		7	20	13	13	6	6	18	12
3_1	3	1	1		2.79678	3	3	2.78785	3	2.66449	2.79678	2.58464		4	1	1	1	2	6	1	2
3_2	3	2	0.5		4.38822	4.97578	5.36531	5.29462	4.70013	3.24164	4.59769	3.58536		6	5	5	1	5	8	5	13
3_3	3	3	0.333333		1.47958	1.79941	3.3896	4.87655	1.60971	2.94244	5.55521	1.06666		9	19	12	4	10	7	14	14
3_4	3	4	0.25		0.645042	1.21878	1.24743	2.14353	0.949223	1.61298	2.25809	1.37575		7	20	16	16	14	8	19	17
4_1	4	1	1		3.81162	3.80012	4	4	2.86392	3.67098	4	3.82095		4	2	1	1	5	6	2	3
4_2	4	2	0.5		6.02573	5.20066	7.52916	6.91294	2.36909	5.41352	7.0503	3.96919		6	7	6	5	7	8	11	11
4_3	4	3	0.333333		2.14906	2.35417	3.29675	3.30942	0.663318	2.12955	3.6451	1.26433		8	20	15	11	11	10	18	10
4_4	4	4	0.25		0.812109	1.47074	2.41471	2.0013	0.977764	1.25163	2.72262	1.12887		10	20	18	19	17	11	19	16
5_1	5	1	1		4.47467	4.39448	4.63381	5	3.6197	4.4347	3.37003	4.22818		4	1	2	1	4	8	6	8
5_2	5	2	0.5		3.30895	4.17744	6.2137	6.91194	1.99867	4.95552	0.87367	2.80745		8	9	7	5	12	7	13	17
5_3	5	3	0.333333		2.37365	2.99674	5.19197	2.82354	0.812145	1.75499	5.17091	1.65441		9	18	15	15	14	13	18	13
5_4	5	4	0.25		0.571868	0.906536	1.57703	0.71443	0.64673	1.34298	1.60403	1.0604		9	20	19	20	16	11	20	20
6_1	6	1	1		2.78333	4.20695	3.73282	4.98029	1.86995	3.52308	4.05776	2.36135		8	5	5	2	8	10	11	10
6_2	6	2	0.5		2.65628	3.12611	3.30186	5.67501	1.24022	2.85286	3.54361	1.91895		9	11	11	8	9	11	19	15
6_3	6	3	0.333333		2.33613	1.05874	1.95041	1.81076	0.625872	2.24154	1.16087	1.01526		10	20	18	16	12	12	20	13
6_4	6	4	0.25		1.41935	0.917028	2.12621	0.89001	0.511038	0.83823	0.551605	0.869284		13	20	20	2	16	12	20	20
Trial	Number of Fingers	Frequency (Hz)	Window size (seconds)	Normalized ITR	Participant 1	Participant 2	Participant 3	Participant 4	Participant 5	Participant 6	Participant 7	Participant 8
1_1	1	1	1		1	1	1	1	1	0.623081	1	1
1_2	1	2	0.5		1	1	0.820226	1	0.701039	0.876393	0.876393	0.716582
1_3	1	3	0.333333		0.915551	0.915551	0.711075	0.721457	0.512332	0.385794	1	0.647927
1_4	1	4	0.25		0.497455	0.443923	0.611397	0.530836	0.415825	0.273919	0.729104	0.525663
2_1	2	1	1		1	0.905812	1	1	1	1	1	1
2_2	2	2	0.5		0.726538	0.715276	0.881611	0.941283	0.712428	0.807593	1	0.900948
2_3	2	3	0.333333		0.434297	0.406888	0.543783	0.384247	0.145022	0.383285	0.687699	0.332902
2_4	2	4	0.25		0.251906	0.183327	0.340033	0.276085	0.18559	0.193196	0.321692	0.322976
3_1	3	1	1		0.932261	1	1	0.929285	1	0.888165	0.932261	0.861546
3_2	3	2	0.5		0.731369	0.829297	0.894218	0.882436	0.783355	0.540274	0.766282	0.59756
3_3	3	3	0.333333		0.164398	0.199935	0.376622	0.541839	0.178856	0.326938	0.617246	0.118518
3_4	3	4	0.25		0.0537535	0.101565	0.103952	0.178628	0.079102	0.134415	0.188174	0.114646
4_1	4	1	1		0.952906	0.950031	1	1	0.71598	0.917745	1	0.955236
4_2	4	2	0.5		0.753216	0.650083	0.941145	0.864117	0.296137	0.676689	0.881287	0.496149
4_3	4	3	0.333333		0.179088	0.196181	0.274729	0.275785	0.0552765	0.177462	0.303758	0.105361
4_4	4	4	0.25		0.0507568	0.0919209	0.150919	0.125081	0.0611102	0.078227	0.170164	0.0705544
5_1	5	1	1		0.894934	0.878896	0.926761	1	0.723941	0.886941	0.674006	0.845635
5_2	5	2	0.5		0.330895	0.417744	0.62137	0.691194	0.199867	0.495552	0.087367	0.280745
5_3	5	3	0.333333		0.158243	0.199783	0.346131	0.188236	0.054143	0.117	0.344728	0.110294
5_4	5	4	0.25		0.0285934	0.0453268	0.0788517	0.0357215	0.0323365	0.067149	0.0802015	0.0530201
6_1	6	1	1		0.463888	0.701158	0.622136	0.830049	0.311658	0.587179	0.676294	0.393558
6_2	6	2	0.5		0.221357	0.260509	0.275155	0.472918	0.103352	0.237738	0.295301	0.159912
6_3	6	3	0.333333		0.129785	0.0588188	0.108356	0.100598	0.0347707	0.12453	0.0644925	0.0564035
6_4	6	4	0.25		0.0591396	0.0382095	0.088592	0.0370837	0.0212932	0.0349262	0.0229835	0.0362202

## Sheet: Healthy Participants Day 7
Trial	Number of Fingers	Frequency (Hz)	Window size (seconds)	ITR (bits/sec)	Participant 1	Participant 2	Participant 3	Participant 4	Participant 5	Participant 6	Participant 7	Participant 8	Workload	Participant 1	Participant 2	Participant 3	Participant 4	Participant 5	Participant 6	Participant 7	Participant 8
1_1	1	1	1		1	1	1	1	1	1	0.820946	1		1	1	1	1	1	1	1	1
1_2	1	2	0.5		2	2	2	2	1.23783	1.75279	2	1.75279		2	1	1	1	5	2	1	2
1_3	1	3	0.333333		3	2.74665	2.48923	3	1.47127	1.7728	3	2.16437		3	14	6	1	9	5	1	4
1_4	1	4	0.25		2.24144	1.9644	0.231387	2.45528	1.64486	1.15029	2.73772	2.06444		4	17	11	3	7	8	9	6
2_1	2	1	1		2	2	2	1.80369	2	1.61531	1.81162	2		2	1	1	1	1	3	1	1
2_2	2	2	0.5		2.91606	2.8611	3.00709	4	2.36675	3.52644	3.76513	3.53639		2	5	2	1	7	5	2	3
2_3	2	3	0.333333		3.08063	3.00532	3.72763	3.85166	1.42391	1.84065	3.20296	2.26566		7	16	5	2	9	7	9	6
2_4	2	4	0.25		1.29135	2.3295	2.7279	3.61794	1.59109	1.64019	2.62268	1.79586		6	18	8	7	10	9	15	8
3_1	3	1	1		2.79678	3	2.58464	3	2.78785	2.78785	2.79678	3		2	1	2	1	3	7	2	3
3_2	3	2	0.5		3.8394	4.85255	5.51905	5.77142	2.75125	4.60529	4.63477	4.02069		6	4	2	2	6	7	8	8
3_3	3	3	0.333333		2.13513	2.42618	6.06982	4.06035	0.773782	2.8655	5.51565	1.53978		8	18	7	6	8	8	16	8
3_4	3	4	0.25		1.26269	1.40848	3.16853	2.26104	0.48756	1.17578	2.64851	1.10755		9	20	16	12	10	9	19	12
4_1	4	1	1		3.51123	3.24285	4	4	2.91401	3.26166	3.61458	4		4	1	1	1	4	8	3	4
4_2	4	2	0.5		4.84123	4.97319	6.31338	7.77142	2.48424	4.09256	6.58767	4.37446		6	3	4	1	7	7	11	10
4_3	4	3	0.333333		1.97936	3.22075	4.85627	4.26624	1.42713	3.11928	5.31917	0.299415		7	16	9	5	11	9	19	15
4_4	4	4	0.25		1.53489	2.08961	2.9822	2.37711	1.45672	2.03746	4.26619	0.625121		11	20	16	19	13	10	20	18
5_1	5	1	1		4.5019	4.80012	4.49079	5	3.99865	4.59691	4.80369	4.3647		4	1	4	1	4	6	2	6
5_2	5	2	0.5		5.03102	5.68878	0.0707223	5.40669	1.63464	4.49712	7.39257	2.69455		6	8	9	3	9	10	9	11
5_3	5	3	0.333333		2.33364	1.54746	3.42576	2.30614	0.95382	3.02679	4.68222	2.19272		8	20	16	11	10	12	14	17
5_4	5	4	0.25		1.19218	0.980333	1.1369	1.34041	0.478843	1.16086	1.48283	1.10232		10	20	19	19	13	9	20	20
6_1	6	1	1		2.38844	4.87481	3.13295	4.77939	2.28355	2.16842	4.2276	3.07185		8	5	5	3	7	12	10	9
6_2	6	2	0.5		3.47267	4.98216	4.42685	5.55509	1.43936	4.15116	6.34191	1.89746		12	12	13	10	11	10	16	11
6_3	6	3	0.333333		1.58569	1.70851	1.76291	1.89076	0.696556	1.97913	1.15001	0.961155		14	20	17	14	12	13	20	20
6_4	6	4	0.25		0.752616	0.95852	0.539961	0.510772	0.507548	0.914843	0.468365	0.394439		15	20	20	20	15	14	20	20
Trial	Number of Fingers	Frequency (Hz)	Window size (seconds)	Normalized ITR	Participant 1	Participant 2	Participant 3	Participant 4	Participant 5	Participant 6	Participant 7	Participant 8
1_1	1	1	1		1	1	1	1	1	1	0.820946	1
1_2	1	2	0.5		1	1	1	1	0.618915	0.876393	1	0.876393
1_3	1	3	0.333333		1	0.915551	0.829745	1	0.490425	0.590934	1	0.721457
1_4	1	4	0.25		0.560359	0.491101	0.0578468	0.613821	0.411214	0.287573	0.68443	0.516111
2_1	2	1	1		1	1	1	0.901845	1	0.807656	0.905812	1
2_2	2	2	0.5		0.729014	0.715276	0.751773	1	0.591688	0.881611	0.941283	0.884099
2_3	2	3	0.333333		0.513438	0.500887	0.621272	0.641943	0.237318	0.306774	0.533826	0.377611
2_4	2	4	0.25		0.161418	0.291188	0.340988	0.452243	0.198886	0.205024	0.327835	0.224482
3_1	3	1	1		0.932261	1	0.861546	1	0.929285	0.929285	0.932261	1
3_2	3	2	0.5		0.639901	0.808759	0.919842	0.961904	0.458542	0.767548	0.772462	0.670115
3_3	3	3	0.333333		0.237237	0.269576	0.674424	0.45115	0.0859758	0.318389	0.61285	0.171086
3_4	3	4	0.25		0.105224	0.117374	0.264044	0.18842	0.04063	0.097982	0.220709	0.0922962
4_1	4	1	1		0.877806	0.810713	1	1	0.728502	0.815416	0.903646	1
4_2	4	2	0.5		0.605154	0.621649	0.789172	0.971428	0.31053	0.51157	0.823458	0.546808
4_3	4	3	0.333333		0.164947	0.268396	0.404689	0.35552	0.118927	0.25994	0.443264	0.0249512
4_4	4	4	0.25		0.0959309	0.1306	0.186388	0.148569	0.0910452	0.127341	0.266637	0.0390701
5_1	5	1	1		0.900381	0.960025	0.898158	1	0.799729	0.919381	0.960738	0.872941
5_2	5	2	0.5		0.503102	0.568878	0.00707223	0.540669	0.163464	0.449712	0.739257	0.269455
5_3	5	3	0.333333		0.155576	0.103164	0.228384	0.153743	0.063588	0.201786	0.312148	0.146181
5_4	5	4	0.25		0.0596089	0.0490167	0.0568448	0.0670205	0.0239422	0.058043	0.0741415	0.0551161
6_1	6	1	1		0.398073	0.812468	0.522158	0.796565	0.380591	0.361404	0.7046	0.511974
6_2	6	2	0.5		0.289389	0.41518	0.368904	0.462924	0.119947	0.34593	0.528493	0.158122
6_3	6	3	0.333333		0.0880939	0.0949174	0.0979395	0.105042	0.0386975	0.109952	0.0638895	0.0533975
6_4	6	4	0.25		0.031359	0.0399383	0.0224984	0.0212822	0.0211478	0.0381184	0.0195152	0.016435

## Sheet: Participants with DMD
Trial	Number of Fingers	Frequency (Hz)	Window size (seconds)	ITR (bits/sec)	DMD 1	DMD 2	DMD 3	Workload	DMD 1	DMD 2	DMD 3	Fatigue	DMD 1	DMD 2	DMD 3	Offset (seconds)	DMD 1	DMD 2	DMD 3
1_1	1	1	1		1	1	1		1	1	0		0	0	0		0.0416667	0.0416667	0.0416667
1_2	1	2	0.5		2	1.78385	1.75279		5	4	2		0	2	2		0.0416667	0.166667	0.166667
1_3	1	3	0.333333		1.35871	1.15738	1.59798		9	5	8		0	2	0		0.208333	0.208333	0.166667
1_4	1	4	0.25		1.75929	1.50439	0.727134		10	6	10		0	1	0		0.208333	0.208333	0.208333
2_1	2	1	1		2	2	2		3	6	1		0	1	1		0.0416667	0.0416667	0.0416667
2_2	2	2	0.5		2.30112	1.8598	3.2977		4	6	5		0	2	1		0.0833333	0.208333	0.208333
2_3	2	3	0.333333		1.23625	0.692444	2.13268		4	3	10		0	2	2		0.291667	0.208333	0.291667
2_4	2	4	0.25		0.670474	0.629642	0.325092		5	6	13		0	2	2		1.16667	0.25	0.333333
3_1	3	1	1		0.250405	2.39215	2.46319		1	6	10		0	1	0		0.0416667	0.0416667	0.0416667
3_2	3	2	0.5		1.39014	2.54312	1.76667		3	10	15		0	3	1		0.333333	0.25	0.333333
3_3	3	3	0.333333		0.549361	1.04341	0.368809		2	6	18		0	3	1		0.208333	0.375	0.375
3_4	3	4	0.25		0.1964	0.873013	0.574464		4	10	20		0	1	1		0.25	0.291667	0.958333
4_1	4	1	1		1.20087	2.25696	1.13276		10	5	6		0	1	1		0.0416667	0.0416667	0.416667
4_2	4	2	0.5		0.34854	1.21953	0.263992		11	8	19		0	2	2		0.166667	0.25	0.291667
4_3	4	3	0.333333		0.237443	0.916777	0.426374		11	8	18		0	1	2		0.291667	0.291667	1.04167
4_4	4	4	0.25		0.274825	0.525586	0.803404		12	8	20		0	2	2		0.25	0.125	0.458333
5_1	5	1	1		0.986193	0.723682	1.51026		8	8	17		0	2	2		0.375	0.0416667	0.375
5_2	5	2	0.5		0.0743272	0.510705	0.250229		5	11	20		0	2	1		0.0416667	0.333333	0.333333
5_3	5	3	0.333333		0.56579	0.57585	0.434883		7	12	20		0	2	2		0.125	0.5	0.958333
5_4	5	4	0.25		0.174316	0.452131	0.155264		9	10	20		0	2	2		0.0416667	0.291667	0.583333
6_1	6	1	1		0.436756	0.834123	1.00081		20	8	15		0	2	1		0.416667	0.125	0.791667
6_2	6	2	0.5		0.435666	0.29685	0.34221		19	11	20		0	2	2		0.0416667	0.208333	0.125
6_3	6	3	0.333333		0.482433	0.825727	0.730472		20	10	20		0	2	3		0.291667	0.291667	1.5
6_4	6	4	0.25		0.368072	0.552369	0.163188		20	16	20		0	3	1		0.0416667	0.625	0.0416667
Trial	Number of Fingers	Frequency (Hz)	Window size (seconds)	Normalized ITR	DMD 1	DMD 2	DMD 3
1_1	1	1	1		1	1	1
1_2	1	2	0.5		1	0.891926	0.876393
1_3	1	3	0.333333		0.452903	0.385794	0.532661
1_4	1	4	0.25		0.439823	0.376099	0.181784
2_1	2	1	1		1	1	1
2_2	2	2	0.5		0.575281	0.46495	0.824426
2_3	2	3	0.333333		0.206042	0.115407	0.355447
2_4	2	4	0.25		0.0838092	0.0787053	0.0406365
3_1	3	1	1		0.0834684	0.797382	0.821064
3_2	3	2	0.5		0.231691	0.423853	0.294446
3_3	3	3	0.333333		0.0610402	0.115935	0.0409788
3_4	3	4	0.25		0.0163667	0.0727511	0.047872
4_1	4	1	1		0.300217	0.56424	0.283189
4_2	4	2	0.5		0.0435675	0.152441	0.032999
4_3	4	3	0.333333		0.0197869	0.0763981	0.0355312
4_4	4	4	0.25		0.0171766	0.0328491	0.0502127
5_1	5	1	1		0.197239	0.144736	0.302053
5_2	5	2	0.5		0.00743272	0.0510705	0.0250229
5_3	5	3	0.333333		0.0377193	0.03839	0.0289922
5_4	5	4	0.25		0.00871579	0.0226065	0.00776321
6_1	6	1	1		0.0727926	0.13902	0.166802
6_2	6	2	0.5		0.0363055	0.0247375	0.0285175
6_3	6	3	0.333333		0.0268019	0.0458737	0.0405818
6_4	6	4	0.25		0.0153363	0.0230154	0.0067995
